# Supplementary material for: Freeze–Thaw-Induced Hybrid Porous PVA/PEG Hydrogels with Dynamic Load-Dissipation Capability for Cartilage Substitutes
Source: Gels. 2026 Jun 2;12(6):494. doi: 10.3390/gels12060494 (PMC13298136; doi:10.3390/gels12060494)
Supplement: Supplementary file 1 [file gels-12-00494-s001.zip]

Archive with 2 entries (2 files):
- Supplementary information.pdf
- Video S1 (Direct impact hopkinson).mp4
